# Supplementary material for: Development of a context model to prioritize drug safety alerts in CPOE systems
Source: BMC Med Inform Decis Mak. 2011 May 25;11:35. doi: 10.1186/1472-6947-11-35 (PMC3127742; doi:10.1186/1472-6947-11-35)
Supplement: Additional file 1 — List of hand-searched journals. [file 1472-6947-11-35-S1.XLS]

## Sheet: List of hand-searched journals
No.	Journal	Language	Analysed issues	Peer reviewed
1	Communications of the ACM	English	May 1996 (Vol. 39, No. 5) – Dec 2009 (Vol. 52, No. 12)	Yes
4	International Journal of Medical Informatics	English	Volume 50 / Issue 1-3 / Jun 1998 – Volume 79 / Issue 2 / Feb 2010	Yes
5	Journal of the American Medical Informatics Association (JAMIA)	English	Jan-Feb 2002, Volume 9, Issue 1 – Jan 2010, Volume 17, Issue 1	Yes
6	Methods of Information in Medicine	English	2000 / Volume 39 / Edition 1 – 2010 / Volume 49 / Edition 1	Yes
3	Healthcare IT Management	English	Volume 2 / Issue 3 / 2007 – Volume 4 / Issue 4 / 2009	No
2	eHealthCom	German	01/2006 – 01/2010	No
7	MDI - Forum der Medizin Dokumentation und Medizin Informatik	German	Mar 2002 – Dec 2009	No
8	Krankenhaus IT Journal	German	Issue 1 / 2005 – Issue 6 / 2009	No
9	Österreichische Krankenhaus Zeitung (ÖKZ)	German	Issue 5/ 1999 – Issue 1-2 / 2010	No
10	Pharmig Info	German	Issue 4 / 2006 – Issue 4 / 2009	No
