# Supplementary material for: Development of a context model to prioritize drug safety alerts in CPOE systems
Source: BMC Med Inform Decis Mak. 2011 May 25;11:35. doi: 10.1186/1472-6947-11-35 (PMC3127742; doi:10.1186/1472-6947-11-35)
Supplement: Additional file 2 — Cohen's Kappa for context model. Inter-researcher agreement for 100 text passages indicating the contextualization of drug safety alerts that were individually found by the researchers. [file 1472-6947-11-35-S2.XLS]

## Sheet: Cohen’s Kappa for context model
			Classifier (Researcher 2)
			Organizational unit									Patient/Case					Alert
			ADE rate	Population	Professional experience	Repetition of alerts	Current task of the user	Personal preferences	Override-rate of alerts	Specialty	Workload	Demographic data	Risk factors	Tolerance of the drug	Complexity of the case	Clinical status	Class of Drug	Severity of the effect	Probability of occurence	Strengh of evidence	Topicality of alert	Type of alert	∑
Classifier (Researcher 1)	Organizational unit	ADE rate	2																				2
		Population																					0
		Professional experience			10																		10
		Repetition of alerts				7			1														8
		Current task of the user					2																2
		Personal preferences						6															6
		Override-rate of alerts							2														2
		Specialty								8													8
		Workload									4												4
	Patient/Case	Demographic data										8											8
		Risk factors											1										1
		Tolerance of the drug				2								6									8
		Complexity of the case													3								3
		Clinical status														6							6
	Alert	Class of Drug															4						4
		Severity of the effect																9					9
		Probability of occurence																	2				2
		Strengh of evidence																		6			6
		Topicality of alert																			2		2
		Type of alert																				9	9
		∑	2	0	10	9	2	6	3	8	4	8	1	6	3	6	4	9	2	6	2	9	100
